# Supplementary material for: What do psychiatrists think about primary mental health competencies among family doctors? A WPA–WONCA global survey
Source: BJPsych Int. 2021 Feb;18(1):18–22. doi: 10.1192/bji.2020.32 (PMC8274417; doi:10.1192/bji.2020.32)
Supplement: Supplementary file 1 [file S205647402000032Xsup.zip]

Archive with 4 entries (4 files):
- S205647402000032Xsup001.pdf
- S205647402000032Xsup002.pdf
- S205647402000032Xsup003.pdf
- S205647402000032Xsup004.pdf
